# Supplementary material for: Interaction of Macromolecular Chain with Phospholipid Membranes in Solutions: A Dissipative Particle Dynamics Simulation Study
Source: Molecules. 2023 Jul 31;28(15):5790. doi: 10.3390/molecules28155790 (PMC10420874; doi:10.3390/molecules28155790)
Supplement: Supplementary file 1 [file molecules-28-05790-s001.zip]

Archive with 1 entries (1 files):
- molecules-2513734-supplementary.pdf
